# Supplementary material for: Pluripotent Stem Cells of Order Carnivora: Technical Perspective
Source: Int J Mol Sci. 2023 Feb 15;24(4):3905. doi: 10.3390/ijms24043905 (PMC9963171; doi:10.3390/ijms24043905)
Supplement: Supplementary file 1 [file ijms-24-03905-s001.zip]

Archive with 1 entries (1 files):
- ijms-2071433-Supplementary Table S1.xlsx
