# Supplementary material for: Pluripotent Stem Cells of Order Carnivora: Technical Perspective
Source: Int J Mol Sci. 2023 Feb 15;24(4):3905. doi: 10.3390/ijms24043905 (PMC9963171; doi:10.3390/ijms24043905)
Supplement: Supplementary file 1 [file ijms-24-03905-s001.zip › ijms-2071433-Supplementary Table S1.xlsx]

## Sheet: Лист1
Reference	PSC type	Species	Cell type	Animal age	Transcription factors	Delivery vectors	Culture medium	LIF/bFGF/-	Small molecules	Matrix	Feeder cells	Passage method	Number of cell lines generated/analyzed	Morphology	Pluripotency markers	Pluripotency tests (marker genes)	Transgene silencing/elimination	Cytogenetics	X-chromosome status
Sukoyan et al., 1993	ES cells	American mink (Neovison vison)	Morulas, blastocysts (ICM)	7 dpc	-	-	MEM α, ESC-qualified FBS	-	-	Gelatin	Mink embryonic fibroblasts	Trypsin	7/7	Mink ES cells	NA	EBs; teratomas (three germ layer cell types)	-	30, XX, XY	XaXa; XaXi (G6PD)
Menzorov et al., 2015	ES cells, iPS cells	American mink (Neovison vison)	Blastocysts, embryonic fibroblasts	-	OCT4, KLF4, SOX2, MYC (human)	Lentiviruses	MEM α, ESC-qualified FBS	-	-	Gelatin	MEFs	Trypsin	10/6 ES cells, 22/11 iPS cells	Mink ES cells	AP, Oct4, Sox2, Nanog, Rex1	Teratomas (three germ layer cell types)	Yes	30 (5.7%-20.7% tetraploid cells), ~60, XX, XY	XaXa (ES cell line)
Verma et al., 2013	iPS cells	Bengal tiger (Panthera tigris), serval (Leptailurus serval), jaguar (Panthera onca)	Ear fibroblasts	-	OCT4, KLF4, SOX2, MYC , NANOG (human)	Retroviruses	DMEM, ESC-qualified FBS	Murine LIF	-	-*	MEFs	Trypsin	?/1 for each species	Mouse naïve ES cells	AP, Nanog, Oct4, SSEA-4,	EBs (Nestin, CD31, Foxa2); teratomas (three germ layer cell types)	Partial	38, XX; 38, XY	NA
Dutton et al., 2019	iPS cells	Cat (Felix catus)	Adipose tissue fibroblasts	-	OCT4, KLF4, SOX2, MYC, NANOG (human)	Retroviruses	DMEM, ESC-qualified FBS	LIF (feline)	-	Gelatin	MEFs	Trypsin	3/3	Mouse naïve ES cells	AP, Nanog, Oct4, Sox2, SSEA-1; SSAE-4-	EBs (bTubb3, Acta1, Acta2, Sox17)	No	38	NA
Hayes et al., 2008	ES cells	Dog (Canis familiaris)	Embryos (blastocysts)	12-16 dpc	-	-	DMEM/F12, FBS	Human LIF	-	Gelatin	MEFs	Mechanical, TrypLE (temporarily)	4/1	Human primed ES cells	AP, Oct4, Nanog, Tert, miR-302b, miR-302c, and miR-367; Cdx2-	EBs (Col2A1, CCSP, bTubb3, Eno2, AFP), bone and cartilage staining; no teratomas	-	78, XY	-
Shimada et al., 2010	iPS cells	Dog (Canis familiaris)	Embryonic fibroblasts	-	Oct4, Sox2, Klf4, Myc (canine)	Retroviruses	Primate ES medium	Human LIF and human bFGF	PD0325901, CHIR99021, A 83-01	-*	MEFs	-	?	Human primed ES cells	AP, Oct4	Monolayer differentiation (AFP, Flk1, bTubb3)	NA	NA	NA
Wilcox et al., 2009	ES cells	Dog (Canis familiaris)	Embryos (morulas and blastocysts)	11-15 dpc	-	-	KnockOut DMEM, KSR	Human LIF; human LIF and bFGF	-	Gelatin	MEFs, SNL cells, autologous cESC feeder cells	Mechanical or collagenase IV	39/10	Two distinct phenotypes depending on the derivation method	AP, SOX2, OCT4, SSEA-3, SSEA-4, Nanog; SSEA-1-	EBs (Gata6, bTubb3, Gfap, CD31, Col4A1, Kdr, Nes); monolayer differentiation (three germ layer cell types); no teratomas	-	78, 2%-5% tetraploid cells	NA
Yoshimatsu et al., 2021a	iPS cells	Dog (Canis familiaris)	Ear skin fibroblasts	9 years	OCT4, SOX2, KLF4, MYCL, LIN28, mp53DD, KLF2, NANOG, KDM4D, GLIS1 (human)	Episomes	DMEM/F12, Neurobasal, KSR, N2, B27 (initial culture); KnockOut DMEM, KSR	LIF (initial culture), human bFGF, Activin A, TGF-β1	CHIR99021, PD0325901, Forscolin, A 83-01 (initial culture)	Gelatin	MEFs	Mechanical (initial), Trypsin	3/3	Human primed ES cells	AP, OCT4, SOX2, SSEA-1, Nanog; SSEA-3-, TRA-1-81-	EBs (bTubb3, Acta1, Sox17); teratomas (three germ layer cell types)	Yes	78 (56%-64%), XX	NA
Yoshimatsu et al., 2022	iPS cells	Dog (Canis familiaris) beagles	Fibroblasts	2 years (dog)	OCT4, KLF4, SOX2, L-MYC, LIN28, KLF2, KDM4D, GLIS1, mp53DD (and additionally mRNAs: human OCT4, SOX2, KLF4, MYC, NANOG, LIN28, EKB, E3, K3, B18R, miRNAs miR302/367)	Episomes, mRNA	DMEM/F12, Neurobasal, KSR, N2, B27 (initial culture); KnockOut DMEM, KSR; StemFit	LIF (initial culture), human bFGF, Activin A, TGF-β1	CHIR99021, PD0325901, Forscolin, A 83-01, Thiazovivin (initial culture), IWP-2	Gelatin (or iMatrix-511)	MEFs (or feeder free)	Trypsin	?/1	Human primed ES cells	OCT4, SOX2, SSEA-1, SSEA-4	EBs (bTubb3, Acta1, Foxa2)	NA	NA	NA
Tsukamoto et al., 2018	iPS cells	Dog (Canis familiaris), beagle	Embryonic fibroblasts	30 dpc	OCT4, KLF4, SOX2, MYC (human)	Sendai virus	DMEM/F12, KSR	LIF and bFGF	-	Gelatin	MEFs	Mechanical (early passages), Accutase	2/2	Human primed ES cells	AP, Oct4, Sox2, Nanog, SSEA-1, TRA-1-60 (partially); SSEA-4-, TRA-1-81-	EBs (bTubb3, Des, Sox17, Nkx2-5, Foxa2, Gata4); teratomas (three germ layer cell types)	Yes (elimination of virus)	78 (80% and 77%), XY	NA
Tsukamoto et al., 2020	iPS cells	Dog (Canis familiaris), beagle	PBMCs	7 years	OCT4, KLF4, SOX2, MYC (human)	Sendai virus	DMEM/F12, KSR	LIF and bFGF	-	Gelatin	MEFs	NA	1/1	Human primed ES cells	AP, SSEA-1, Oct4, Nanog	EBs (bTubb3, Des, Sox17); teratomas (only neuronal tissue)		78, XX	NA
Yoshimatsu et al., 2021b	iPS cells	Dog (Canis familiaris), beagle	Ear skin fibroblasts	2 years	OCT4, SOX2, KLF4, MYCL, LIN28, mp53DD, KLF2, NANOG, KDM4D, GLIS1 (human)	Episomes	DMEM/F12, Neurobasal, KSR, N2, B27 (initial culture); KnockOut DMEM, KSR	LIF (initial culture); human bFGF, TGF-β1	CHIR99021, PD0325901, Forscolin, A83-01 (initial culture)	Gelatin	MEFs	Mechanical (initial), Trypsin	12/1	Human primed ES cells	OCT4, SOX2	EBs (bTubb3, Acta1, Sox17); teratomas (ecto- and endoderm cell types)	Yes	78, XY	NA
Kimura et al., 2020	iPS cells	Dog (Canis familiaris), beagles	Peripheral blood mononuclear cells	7 years	OCT4, KLF4, SOX2, MYC (human)	Sendai virus (SeVdp(KOSM)302L)	N2B27 (seven days)/StemFit	Human LIF and human bFGF	Y-27632, PD0325901, CHIR99021, A 83-01, Forskolin, L-ascorbic acid	Gelatin	MEFs	Mechanical, CTK solution (after passages 5-8)	5/2; 2/2; 2/2	Human primed ES cells	AP, Oct4, Nanog, SSEA-1, Sox2; SSEA-4-, TRA-1-60-, TRA-1-81-	EBs (bTubb3, Desmin, Sox17, Nkx2.1, Foxa2, Gata4); teratomas (three germ layer cell types)	Yes	78, XX	NA
Kimura et al., 2021	iPS cells	Dog (Canis familiaris), beagles	Peripheral blood mononuclear cells	7 years	OCT4, KLF4, SOX2, c-MYC (human)	Sendai virus (SeVdp(KOSM)302L)	N2B27 (seven days)/StemFit	Human LIF and human bFGF	Y-27632, PD0325901, CHIR99021, A-83-01, Forskolin, L-ascorbic acid	iMatrix-511	-	Mechanical, TrypLE (after passage 3)	4	Human primed ES cells	AP, Oct4, Nanog, SSEA-1, Sox2	EBs (bTubb3, Des, Sox17); teratomas (three germ layer cell types)	NA	78 (80%-90%), XX	NA
Koh et al., 2013	iPS cells	Dog (Canis familiaris), beagles	Skin fibroblasts	3 years	Oct4, Klf4, Sox2, Myc (mouse )	Retroviruses	mTeSR1/DMEM/F12, KSR	Human LIF, human bFGF, human LIF and human bFGF	PD0325901, CHIR99021	Gelatin	MEFs	Mechanical	4	Human primed ES cells	AP, NANOG, OCT4, SOX2, LIN28, PODXL, FGF5, REX1, LAMP1, TERT, SSEA-1; SSEA-4-	EBs (AFP, bTubb3, GFAP, Vim, Des, Cxcr4, Sox17, Ncam, Msx1, Bmp2); teratomas (Cxcr4, Sox17, bTubb3, Ncam, Msx1, Bmp2)	Incomplete	78 (unstable - determined by aCGH)	NA
Hatoya et al., 2006	ES cells	Dog (Canis familiaris), beagles	Embryos (blastocysts)	11-16 dpc (1-6 year old animals)	-	-	DMEM/F12, FBS	Murine LIF	-	Gelatin	MEFs	Mechanical	2/2	Mouse naïve ES cells	AP, SSEA-1, Oct4; SSEA-4-	EBs (morphologically three germ layer cell types)	-	NA	NA
Luo et al., 2011	iPS cells	Dog (Canis familiaris), German shorthair pointer	Testicular fibroblasts	7 months	OCT4, KLF4, SOX2, MYC (human)	Lentiviruses	DMEM/F12, KSR	human LIF and human bFGF	-	-*	MEFs	Mechanical	7	Human primed ES cells	Oct4, Sox2, Nanog, Lin28, TRA-1-60, SSEA-4, Tert, Foxd3, c-Myc, Socs3, Stat3, Gbx2	EBs (bTubb3, Vim, AFP, Nestin, Nefl, CD34, Gata2, Cxcr4, AFP, Cdx2); no teratomas	Yes (partial in some cell lines)	78, XY	NA
Whitworth et al., 2012	iPS cells	Dog (Canis familiaris), mixed breed	Dermal fibroblasts		OCT4, SOX2, KLF4, MYC, LIN28, NANOG (human)	Lentiviruses	KnockOut DMEM, KSR	Murine LIF and human bFGF (derivation), murine LIF (cell сulture)	CHIR99021, PD0325901, A 83-01, VPA	Matrigel	MEFs (after the first passage)	Mechanical	10/3	Human primed ES cells	AP, Nanog, Tert, Oct4, SSEA-4, TRA-1-60, TRA-1-81; SSEA-1-	EBs (bTubb3, Nes, Eno, Col2A1, Gata2, AFP, Cxcr4); teratomas (germ cell tumors); MSCs (Whitworth et al., 2014)	Yes or barely detectable	78, XX	XaXa (H3K27me3-)
Vaags et al., 2009	ES cells	Dog (Canis familiaris), mixed breeds, beagles	Embryos (blastocysts)	6-12 dpc	-	-	KnockOut DMEM or DMEM/F12, ESC-qualified FBS or KSR	Human LIF and human bFGF	-	-*	MEFs	Mechanical (early passages), dispase	10/4	Both mouse naïve ES cells and human primed ES cells	AP, Oct4, Nanog, Sox2, Rex1, Gbx2, SSEA-3, SSEA-4, TRA-1-60, TRA-1-81; SSEA-1-	EBs (Gfap, Ncam1, bTubb3, Sox2, AFP, VEGFR2, CD201, Pecam1, CD31, Mlc1, Gata4); co-culture with OP9 cells (CD45); teratomas (three germ layer cell types)	-	78, XY	NA
Nishimura et al., 2013	iPS cells	Dog (Canis familiaris), mixed canine	Embryonic fibroblasts	30 dpc	OCT4, KLF4, SOX2, MYC (human)	Lentiviruses	DMEM/F12, KSR	Human LIF and human bFGF	-	-*	MEFs	Mechanical	13/3	Mouse naïve ES cells	AP, Nanog, SSEA-4, TRA-1-60, Rex1, Oct4	EBs (bTubb3, Des, Sox17, AFP); platelet producing megakaryocytes	Mostly silenced	78, XY	-
Menon et al., 2021	iPS cells	Dog (Canis familiaris), mongrel	Skin fibroblasts	9 months	OCT4, KLF4, SOX2, MYC (human)	Retroviruses	DMEM/F12, FBS	LIF (derivation); LIF, bFGF, LIF and bFGF (testing)	-	-*	MEFs	Mechanical (initial picking), trypsin	5/3	Mouse naïve ES cells (Human primed ES cells under bFGF or LIF with bFGF culture conditions)	Oct4, Sox2, Klf4, Nanog, Dnmt3a, SSEA-1, Rex1, Otx2, Fgf5; SSEA-4-	EBs (Pax6, Foxg1, Vegfa, Flk1, Sox17, Cxcr4, Sox1, Otx2)	Partial	NA	NA
Chow et al., 2017	iPS cells	Dog (Canis familiaris), standard poodle	Skin fibroblasts	6 years	OCT4, KLF4, SOX2, MYC (human)	Sendai viruses	KnockOut DMEM, FBS	LIF	-	Gelatin	MEFs	Mechanical	1/1	Mouse naïve ES cells	Oct4, Nanog, CD105, TGFBR1	EBs (AFP, α-SMA, bTubb3); teratomas (three germ layer cell types); iMSCs	NA	78, XY	-
Lee et al., 2011	iPS cells	Dog (Canis familiaris), three mongrel dogs	Adipose stromal cells and fibroblasts	1 year	OCT4, KLF4, SOX2, MYC (human)	Lentiviruses	KnockOut DMEM, ESC-qualified FBS	Human LIF and bFGF	-	-*	MEFs	Mechanical	12/?	Human primed ES cells	AP, Oct4, Nanog, TRA-1-60, SSEA-4, Sox2,	EBs (Tnnt2, bTubb3, Sox17, Foxa2, Tjf, AFP, Gata4, Mlc, Nkx, Gbx); monolayer differentiation into CD31+ endothelial cells; teratomas (three germ layer cell types)	NA	78, XY	NA
Baird et al., 2015	iPS cells	Dog (Canis familiaris), Weimeraner breed	Adipose-derived MSCs, aneuploid	11 months	OCT4, KLF4, SOX2, MYC (human)	Retroviruses	DMEM/F12, FCS	LIF and bFGF	-	-*	MEFs	Mechanical	1	Human primed ES cells	AP, SSEA-4, TRA-1-60, TRA-1-81, Oct4; SSEA-1-	EBs (AFP, insulin, Acta2, bTubb3)	Yes	64 (aneuploid), XX	XaXa (H3K27me3-)		* - gelatin coating was probably used but not mentioned
Gao et al., 2020	iPS cells	Ferret (Mustela putorius furo)	Embryonic fibroblasts	-	OCT4, SOX2, KLF4, MYCL, LIN28, mp53DD (human)	Episomes	mTeSR1	human bFGF	-	Geltrex	MEFs	ReLeSR	8/3	Human primed ES cells	AP, Oct4, Nanog, Sox2, Lin28A, Rex1, Sall4, Tert, Tet1	EBs (Pax6, bTubb3, Brachyury, Acta2, Sox17, Foxa2); monolayer differentiation (bTubb3, Sox2, Pax6, Acta2, Brachyury, Tbx6, Foxf1, Foxa2, Sox17, Cxcr4); teratomas (three germ layer cell types)	Yes	40, XY, XX (three out of five XX lines have lost one of the X-chromosomes)
Yoshimatsu et al., 2021c	iPS cells	Ferret (Mustela putorius furo)	Skin fibroblasts	Neonatal	OCT4, KLF4, SOX2, L-MYC, LIN28, KLF2, KDM4D, GLIS1, mp53DD	Episomes	DMEM/F12, Neurobasal, KSR, N2, B27 (initial culture); KnockOut DMEM, KSR	LIF (initial culture), human bFGF, Activin A, TGF-β1	CHIR99021, PD0325901, Forscolin, A 83-01 (initial culture)	Gelatin	MEFs	Mechanical (initial), Trypsin	5/1	Human primed ES cells	AP, OCT4, SOX2, Nanog; SSEA-4-, TRA-1-60-, TRA-1-81-	EBs (bTubb3, Acta1, Foxa2)	Yes	40, XX (24%), 39 X (58)	NA
Verma et al., 2012	iPS cells	Snow leopard (Panthera uncia)	Ear fibroblasts	-	OCT4, KLF4, SOX2, MYC , NANOG (human)	Retroviruses	DMEM, ESC-qualified FBS	Murine LIF	-	-*	MEFs	Trypsin	many/1	Mouse naïve ES cells	AP, Nanog, Oct4, SSEA-4	Teratomas (three germ layer cell types)	Partial	38, XY (92%)	NA
										* - most probably gelatin was used as a matrix for the feeder cells
